# Supplementary material for: Minimally invasive (sinus tarsi) approach for calcaneal fractures
Source: J Orthop Surg Res. 2016 Dec 23;11:164. doi: 10.1186/s13018-016-0497-4 (PMC5180402; doi:10.1186/s13018-016-0497-4)
Supplement: Additional file 1: — Additional movie file. (MEP 2 kb) [file 13018_2016_497_MOESM1_ESM.mep]

{"AudioBits":16,"AudioChannels":2,"AudioList":null,"AudioSampleRate":44100,"Author":"","FrameList":null,"FrameTime":400000,"ID":"20160907112405","ImageEffectList":null,"ImageList":null,"MEPVer":65541,"MovieList":[{"BeginTime":0,"EndTime":8836000000,"IsAudioFadeInOut":false,"IsEnableAudio":false,"IsEnableVideo":true,"IsSilence":false,"KeepFrameAtMediaTime":0,"KeepFrameTimeLen":0,"MediaClipEndTime":8896000000,"MediaClipStartTime":60000000,"MediaPath":"F:\\ÎÒ\\2016\\¾Å¸öÔÂ\\Íê³É\\ZSW01\\ÊÓÆµ\\°®¼ô¼­-ÎÒµÄÊÓÆµ - ¸±±¾.mp4","PlaySpeed":1,"TransEffPreferTimeLen":0,"Transform":[1,0,0,0,1,0,0,0,1],"UseAudioTrackIndex":0,"UseVideoTrackIndex":0,"Volume":1,"ZOrder":0}],"Name":"","OutputFileTypeName":"MP4¸ñÊ½","OutputVideoSizeName":"720*404(480P 16:9)","RandTransEffs":null,"RemoveWatermarkEffectList":[{"Alpha":255,"AreaHeight":100,"AreaLeft":0,"AreaTop":0,"AreaTransform":[3.048344612121582,0,0,0,1.8301659822463989,0,105.3189697265625,201.3421630859375,1],"AreaType":0,"AreaWidth":100,"BeginTime":129200000,"EndTime":543600000,"IsAreaSmooth":false,"IsFade":false,"IsSmooth":0,"Name":"AreaMosaic","Size":20,"Ver":1,"ZOrder":2},{"Alpha":255,"AreaHeight":100,"AreaLeft":0,"AreaTop":0,"AreaTransform":[3.2153716087341309,0,0,0,2.2437741756439209,0,397.20681762695312,161.46157836914062,1],"AreaType":0,"AreaWidth":100,"BeginTime":776400000,"EndTime":4420800000,"IsAreaSmooth":false,"IsFade":false,"IsSmooth":0,"Name":"AreaMosaic","Size":20,"Ver":1,"ZOrder":3},{"Alpha":255,"AreaHeight":100,"AreaLeft":0,"AreaTop":0,"AreaTransform":[3.2294108867645264,0,0,0,1.3598868846893311,0,396.38272094726562,266.71502685546875,1],"AreaType":0,"AreaWidth":100,"BeginTime":4614800000,"EndTime":7947600000,"IsAreaSmooth":false,"IsFade":false,"IsSmooth":0,"Name":"AreaMosaic","Size":20,"Ver":1,"ZOrder":4},{"Alpha":255,"AreaHeight":100,"AreaLeft":0,"AreaTop":0,"AreaTransform":[1.1709884405136108,0,0,0,1.2706445455551147,0,606.73052978515625,256.542724609375,1],"AreaType":0,"AreaWidth":100,"BeginTime":8080000000,"EndTime":8142000000,"IsAreaSmooth":false,"IsFade":false,"IsSmooth":0,"Name":"AreaMosaic","Size":20,"Ver":1,"ZOrder":5}],"SceneHeight":404,"SceneWidth":720,"TextList":null,"TmpDir":"F:\\ME20160907112405","VideoOutputDisplayAspectRatio":-1,"VideoOutputFrameTime":400000,"VideoOutputHeight":0,"VideoOutputWidth":404}
